# Supplementary material for: Multi-Strategy Assessment of Different Uses of QSAR under REACH Analysis of Alternatives to Advance Information Transparency
Source: Int J Environ Res Public Health. 2022 Apr 4;19(7):4338. doi: 10.3390/ijerph19074338 (PMC8998180; doi:10.3390/ijerph19074338)
Supplement: Supplementary file 1 [file ijerph-19-04338-s001.zip]

Archive with 1 entries (1 files):
- ijerph-1583701-supplementary.pdf
